# Supplementary material for: The Association between Muscle Quantity and Overall Survival Depends on Muscle Radiodensity: A Cohort Study in Non-Small-Cell Lung Cancer Patients
Source: J Pers Med. 2022 Jul 21;12(7):1191. doi: 10.3390/jpm12071191 (PMC9322608; doi:10.3390/jpm12071191)
Supplement: Supplementary file 1 [file jpm-12-01191-s001.zip]

Archive with 1 entries (1 files):
- jpm-1792656-supplementary.pdf
